# Supplementary material for: Effects of Structural and Microstructural Features on the Total Scattering Pattern of Nanocrystalline Materials
Source: Nanomaterials (Basel). 2022 Apr 7;12(8):1252. doi: 10.3390/nano12081252 (PMC9030889; doi:10.3390/nano12081252)
Supplement: Supplementary file 1 [file nanomaterials-12-01252-s001.zip]

Archive with 1 entries (1 files):
- nanomaterials-1654147-supplementary.pdf
